# Supplementary material for: Gut Microbial Perturbation and Host Response Induce Redox Pathway Upregulation along the Gut–Liver Axis during Giardiasis in C57BL/6J Mouse Model
Source: Int J Mol Sci. 2023 Jan 13;24(2):1636. doi: 10.3390/ijms24021636 (PMC9862352; doi:10.3390/ijms24021636)
Supplement: Supplementary file 1 [file ijms-24-01636-s001.zip]

Archive with 1 entries (1 files):
- ijms-2112261-supplementary.pdf
